# Supplementary material for: Spatiotemporal Variation in Pollination Deficits in an Insect-Pollinated Dioecious Crop
Source: Plants (Basel). 2021 Jun 22;10(7):1273. doi: 10.3390/plants10071273 (PMC8309125; doi:10.3390/plants10071273)
Supplement: Supplementary file 1 [file plants-10-01273-s001.zip]

Archive with 1 entries (1 files):
- plants-1257305-supplementary.pdf
